# Supplementary material for: Rapid Dissemination of blaNDM-5 Gene among Carbapenem-Resistant Escherichia coli Isolates in a Yellow-Feather Broiler Farm via Multiple Plasmid Replicon
Source: Pathogens. 2024 May 7;13(5):387. doi: 10.3390/pathogens13050387 (PMC11124502; doi:10.3390/pathogens13050387)
Supplement: Supplementary file 1 [file pathogens-13-00387-s001.zip]

Archive with 1 entries (1 files):
- pathogens-2944535-supplementary.pdf
